# Supplementary material for: Marine-Derived N-Terminal Mitochondrial-Targeting Sequences Exhibit Antimicrobial and Anticancer Activities
Source: Int J Mol Sci. 2025 Sep 3;26(17):8546. doi: 10.3390/ijms26178546 (PMC12429151; doi:10.3390/ijms26178546)
Supplement: Supplementary file 1 [file ijms-26-08546-s001.zip]

Archive with 1 entries (1 files):
- ijms-3764121-supplementary.pdf
